# Supplementary material for: Therapeutic Role of Polyphenol Extract from Prunus cerasifera Ehrhart on Non-Alcoholic Fatty Liver
Source: Plants (Basel). 2024 Jan 18;13(2):288. doi: 10.3390/plants13020288 (PMC10821496; doi:10.3390/plants13020288)
Supplement: Supplementary file 1 [file plants-13-00288-s001.zip]

Archive with 1 entries (1 files):
- plants-2789055-supplementary.pdf
